# Supplementary material for: zDB: bacterial comparative genomics made easy
Source: mSystems. 2024 Jun 28;9(7):e00473-24. doi: 10.1128/msystems.00473-24 (PMC11264898; doi:10.1128/msystems.00473-24)
Supplement: Table S1 — All the genomes used for the benchmarking of zDB. [file msystems.00473-24-s0002.xlsx]

## Sheet: data_summary
TABLE S1. Supplemental table 1 lists all the genomes used for the benchmarking of zDB
Scientific Name	Assembly	Assembly Accession	Level	Size
Escherichia coli str. K-12 substr. MG1655	ASM584v2	GCF_000005845.2	Complete Genome	4641652
Shigella flexneri 2a str. 301	ASM692v2	GCF_000006925.2	Complete Genome	4828820
Salmonella enterica subsp. enterica serovar Typhimurium str. LT2	ASM694v2	GCF_000006945.2	Complete Genome	4951383
Escherichia coli O157:H7 str. Sakai	ASM886v2	GCF_000008865.2	Complete Genome	5594605
Candidatus Blochmannia pennsylvanicus str. BPEN	ASM1174v1	GCF_000011745.1	Complete Genome	791654
Citrobacter koseri ATCC BAA-895	ASM1804v1	GCF_000018045.1	Complete Genome	4735357
Candidatus Hamiltonella defensa 5AT (Acyrthosiphon pisum)	ASM2170v1	GCF_000021705.1	Chromosome	2169363
Citrobacter rodentium ICC168	ASM2708v1	GCF_000027085.1	Complete Genome	5444283
Candidatus Riesia pediculicola USDA	ASM9306v1	GCF_000093065.1	Complete Genome	582127
Candidatus Blochmannia vafer str. BVAF	ASM18598v2	GCF_000185985.2	Complete Genome	722585
Enterobacter soli	ASM22467v1	GCF_000224675.1	Complete Genome	5012132
Klebsiella pneumoniae subsp. pneumoniae HS11286	ASM24018v2	GCF_000240185.1	Complete Genome	5682322
Shimwellia blattae DSM 4481 = NBRC 105725	ASM26230v1	GCF_000262305.1	Complete Genome	4158725
secondary endosymbiont of Ctenarytaina eucalypti	ASM28733v1	GCF_000287335.1	Complete Genome	1441139
secondary endosymbiont of Heteropsylla cubana	ASM28735v1	GCF_000287355.1	Complete Genome	1121596
Enterobacter hormaechei YT3	SOAPdenovo	GCF_000328885.1	Scaffold	4809358
Candidatus Blochmannia chromaiodes str. 640	ASM33106v1	GCF_000331065.1	Complete Genome	791219
Candidatus Moranella endobia PCVAL	ASM36472v1	GCF_000364725.1	Complete Genome	538203
Cedecea davisae DSM 4568	ASM41233v2	GCF_000412335.2	Scaffold	4886981
Salmonella bongori N268-08	ASM43925v1	GCF_000439255.1	Complete Genome	4773537
Siccibacter colletis	C_colletis_1383	GCF_000696575.1	Scaffold	4255520
Trabulsiella guamensis ATCC 49490	ASM73496v1	GCF_000734965.1	Contig	4929751
Buttiauxella noackiae	ASM73790v1	GCF_000737905.1	Contig	4766744
Citrobacter sedlakii NBRC 105722	ASM75983v1	GCF_000759835.1	Contig	4631466
Enterobacter cloacae	ASM77015v1	GCF_000770155.1	Complete Genome	4848754
Raoultella planticola	ASM78393v2	GCF_000783935.2	Complete Genome	5823931
Enterobacter asburiae	ASM79920v1	GCF_000799205.1	Scaffold	4625174
Candidatus Ishikawaella capsulata Mpkobe	ASM82851v1	GCF_000828515.1	Complete Genome	754729
Candidatus Tachikawaea gelatinosa	ASM82881v1	GCF_000828815.1	Complete Genome	708439
Blochmannia endosymbiont of Polyrhachis (Hedomyrma) turneri	ASM97350v1	GCF_000973505.1	Complete Genome	749321
Blochmannia endosymbiont of Camponotus (Colobopsis) obliquus	ASM97354v1	GCF_000973545.1	Complete Genome	773940
Phytobacter ursingii	ASM102213v1	GCF_001022135.1	Complete Genome	6166452
Cronobacter universalis NCTC 9529	ASM127717v1	GCF_001277175.1	Complete Genome	4436873
Cronobacter muytjensii ATCC 51329	ASM127719v1	GCF_001277195.1	Complete Genome	4364114
Cronobacter malonaticus LMG 23826	ASM127721v2	GCF_001277215.2	Complete Genome	4473761
Cronobacter dublinensis subsp. dublinensis LMG 23823	ASM127723v1	GCF_001277235.1	Complete Genome	4628405
Cronobacter condimenti 1330	ASM127725v1	GCF_001277255.1	Complete Genome	4499482
Trabulsiella odontotermitis	ASM129784v1	GCF_001297845.1	Scaffold	4621430
[Enterobacter] lignolyticus	ASM146180v1	GCF_001461805.1	Complete Genome	4702949
Type-D symbiont of Plautia stali	D_1.0	GCF_001485335.1	Contig	5537063
Type-E symbiont of Plautia stali	D_1.0	GCF_001485355.1	Contig	5409024
Leclercia adecarboxylata	ASM151883v1	GCF_001518835.1	Complete Genome	4803917
Citrobacter amalonaticus	ASM155893v2	GCF_001558935.2	Complete Genome	5084037
Kluyvera cryocrescens NBRC 102467	ASM157128v1	GCF_001571285.1	Contig	5044663
Buttiauxella gaviniae ATCC 51604	Bga51604_DRAFTv1	GCF_001654835.1	Contig	5068083
Buttiauxella ferragutiae ATCC 51602	Bfe51602_DRAFTv1	GCF_001654915.1	Contig	5087094
Buttiauxella brennerae ATCC 51605	Bbr51605_DRAFTv1	GCF_001654925.1	Contig	4758272
Mangrovibacter phragmitis	ASM165567v1	GCF_001655675.1	Contig	4947475
Kosakonia oryzae	ASM165802v2	GCF_001658025.2	Complete Genome	5416158
Kluyvera georgiana	ASM168291v1	GCF_001682915.1	Contig	4986552
Kosakonia sacchari	ASM168339v1	GCF_001683395.1	Complete Genome	4902106
Enterobacter roggenkampii	ASM172980v1	GCF_001729805.1	Complete Genome	4899997
Enterobacter ludwigii	ASM175072v1	GCF_001750725.1	Complete Genome	4952770
Shigella boydii	ASM190591v1	GCF_001905915.1	Contig	4367268
Shigella dysenteriae	ASM193299v2	GCF_001932995.2	Scaffold	4490659
Enterobacter chengduensis	ASM198482v2	GCF_001984825.2	Complete Genome	5218125
Candidatus Riesia pediculischaeffi	ASM207389v1	GCF_002073895.1	Chromosome	571864
Cedecea neteri	ASM239344v1	GCF_002393445.1	Complete Genome	5469298
Superficieibacter electus	ASM291557v1	GCF_002915575.1	Contig	5680147
Klebsiella oxytoca	ASM298439v1	GCF_002984395.1	Complete Genome	6049823
Pluralibacter gergoviae	ASM301992v1	GCF_003019925.1	Complete Genome	5408082
Mangrovibacter plantisponsor	ASM318247v1	GCF_003182475.1	Scaffold	5352990
Franconibacter helveticus	ASM320769v1	GCF_003207695.1	Contig	4607764
Klebsiella huaxiensis	ASM326157v2	GCF_003261575.2	Complete Genome	6300829
Edaphovirga cremea	ASM333227v1	GCF_003332275.1	Scaffold	5193810
Candidatus Purcelliella pentastirinorum	ASM339133v1	GCF_003391335.1	Complete Genome	479855
Citrobacter gillenii	ASM342960v1	GCF_003429605.1	Scaffold	5167205
Cronobacter sakazakii	ASM351612v3	GCF_003516125.1	Complete Genome	4437993
Enterobacter chuandaensis	ASM359491v1	GCF_003594915.1	Contig	4634324
Buttiauxella izardii	ASM360192v1	GCF_003601925.1	Contig	4769981
Enterobacter mori	ASM360620v2	GCF_003606205.2	Contig	4928388
Yokenella regensburgei	ASM363423v1	GCF_003634235.1	Scaffold	4688652
Citrobacter europaeus	ASM379537v1	GCF_003795375.1	Scaffold	5284651
Citrobacter freundii	ASM381234v1	GCF_003812345.1	Complete Genome	5102161
Buttiauxella warmboldiae	ASM381813v1	GCF_003818135.1	Contig	4301460
Scandinavium goeteborgense	ASM393589v2	GCF_003935895.2	Complete Genome	4713964
Enterobacter huaxiensis	ASM394464v1	GCF_003944645.1	Contig	4990363
Enterobacter quasiroggenkampii	ASM396480v1	GCF_003964805.1	Contig	4788302
Kosakonia cowanii	ASM408989v1	GCF_004089895.1	Complete Genome	4685999
Siccibacter turicensis	ASM416846v1	GCF_004168465.1	Contig	4275494
Enterobacter wuhouensis	ASM433126v1	GCF_004331265.1	Contig	4897369
Enterobacter quasihormaechei	ASM433138v1	GCF_004331385.1	Contig	4556005
Kosakonia quasisacchari	ASM433141v1	GCF_004331415.1	Contig	5149797
Citrobacter arsenatis	ASM435384v1	GCF_004353845.1	Complete Genome	5370228
Citrobacter tructae	ASM468434v1	GCF_004684345.1	Complete Genome	4946572
Citrobacter murliniae	ASM480112v1	GCF_004801125.1	Scaffold	5024923
Jejubacter calystegiae	ASM567139v1	GCF_005671395.1	Complete Genome	5182800
Klebsiella indica	ASM586077v1	GCF_005860775.1	Contig	5244638
Raoultella electrica	ASM671164v1	GCF_006711645.1	Complete Genome	5785203
Enterobacter asburiae	ASM703564v1	GCF_007035645.1	Complete Genome	4770723
Atlantibacter subterranea	ASM757086v1	GCF_007570865.1	Contig	4597444
Klebsiella aerogenes	ASM763225v1	GCF_007632255.1	Complete Genome	5249267
Atlantibacter hermannii	ASM806485v1	GCF_008064855.1	Complete Genome	4315318
Kosakonia radicincitans	ASM833008v1	GCF_008330085.1	Complete Genome	5774740
Enterobacter vonholyi	ASM836455v1	GCF_008364555.1	Scaffold	4590282
Citrobacter portucalensis	ASM869360v1	GCF_008693605.1	Complete Genome	4929340
Enterobacter sichuanensis	ASM903624v1	GCF_009036245.1	Complete Genome	4711389
Enterobacter oligotrophicus	ASM917664v1	GCF_009176645.1	Complete Genome	4476585
Kosakonia arachidis	ASM936313v1	GCF_009363135.1	Complete Genome	5176406
Citrobacter telavivensis	ASM936317v1	GCF_009363175.1	Complete Genome	5794230
Citrobacter braakii	ASM964893v1	GCF_009648935.1	Complete Genome	4917491
Intestinirhabdus alba	ASM971109v1	GCF_009711095.1	Scaffold	4829483
Blochmannia endosymbiont of Camponotus nipponensis	ASM982713v1	GCF_009827135.1	Complete Genome	788522
Cronobacter turicensis	ASM1160553v1	GCF_011605535.1	Scaffold	4466510
Cedecea colo	ASM1180822v1	GCF_011808225.1	Contig	4459929
Raoultella terrigena	ASM1202965v1	GCF_012029655.1	Complete Genome	5598454
Plesiomonas shigelloides	ASM1227329v1	GCF_012273295.1	Chromosome	3827531
Enterobacteriaceae endosymbiont of Plateumaris sericea	ASM1256260v1	GCF_012562605.1	Chromosome	522069
Enterobacteriaceae endosymbiont of Plateumaris pusilla	ASM1256276v1	GCF_012562765.1	Complete Genome	519975
Enterobacteriaceae endosymbiont of Plateumaris rustica	ASM1256296v1	GCF_012562965.1	Chromosome	504045
Enterobacteriaceae endosymbiont of Plateumaris braccata	ASM1256332v1	GCF_012563325.1	Chromosome	517501
Enterobacteriaceae endosymbiont of Donacia fulgens	ASM1256754v1	GCF_012567545.1	Chromosome	465858
Enterobacteriaceae endosymbiont of Donacia marginata	ASM1256768v1	GCF_012567685.1	Chromosome	467604
Enterobacteriaceae endosymbiont of Donacia bicoloricornis	ASM1256795v1	GCF_012567955.1	Chromosome	463713
Enterobacteriaceae endosymbiont of Donacia thalassina	ASM1256824v1	GCF_012568245.1	Chromosome	467823
Enterobacteriaceae endosymbiont of Donacia vulgaris	ASM1256844v1	GCF_012568445.1	Chromosome	465742
Enterobacteriaceae endosymbiont of Donacia simplex	ASM1256864v1	GCF_012568645.1	Chromosome	466924
Enterobacteriaceae endosymbiont of Donacia cincticornis	ASM1256884v1	GCF_012568845.1	Chromosome	461437
Enterobacteriaceae endosymbiont of Donacia sparganii	ASM1256904v1	GCF_012569045.1	Chromosome	471720
Enterobacteriaceae endosymbiont of Donacia proxima	ASM1256928v1	GCF_012569285.1	Chromosome	464530
Enterobacteriaceae endosymbiont of Donacia crassipes	ASM1256978v1	GCF_012569785.1	Chromosome	464968
Enterobacteriaceae endosymbiont of Donacia cinerea	ASM1256992v1	GCF_012569925.1	Chromosome	468015
Enterobacteriaceae endosymbiont of Donacia provostii	ASM1257014v1	GCF_012570145.1	Chromosome	460294
Enterobacteriaceae endosymbiont of Donacia clavipes	ASM1257036v1	GCF_012570365.1	Chromosome	463028
Enterobacteriaceae endosymbiont of Donacia semicuprea	ASM1257053v1	GCF_012570535.1	Chromosome	464487
Enterobacteriaceae endosymbiont of Donacia dentata	ASM1257074v1	GCF_012570745.1	Chromosome	465589
Enterobacteriaceae endosymbiont of Donacia versicolorea	ASM1257096v1	GCF_012570965.1	Chromosome	465628
Enterobacteriaceae endosymbiont of Donacia tomentosa	ASM1257113v1	GCF_012571135.1	Chromosome	491697
Enterobacteriaceae endosymbiont of Macroplea mutica	ASM1257134v1	GCF_012571345.1	Complete Genome	474063
Enterobacteriaceae endosymbiont of Macroplea appendiculata	ASM1257160v1	GCF_012571605.1	Chromosome	472781
Enterobacteriaceae endosymbiont of Neohaemonia nigricornis	ASM1257179v1	GCF_012571795.1	Chromosome	477954
Phytobacter diazotrophicus	ASM1292378v1	GCF_012923785.1	Complete Genome	5527237
Buttiauxella agrestis	ASM1323427v1	GCF_013234275.1	Complete Genome	4566254
Klebsiella variicola	ASM1330524v1	GCF_013305245.1	Complete Genome	5652418
Candidatus Regiella insecticola	ASM1337395v1	GCF_013373955.1	Scaffold	2495260
Shigella sonnei	ASM1337481v1	GCF_013374815.1	Complete Genome	4762774
Raoultella ornithinolytica	ASM1345787v1	GCF_013457875.1	Complete Genome	5575249
Escherichia fergusonii	ASM1389243v1	GCF_013892435.1	Complete Genome	4784444
Kluyvera sichuanensis	ASM1421870v1	GCF_014218705.1	Contig	5476810
Franconibacter daqui	ASM1464427v1	GCF_014644275.1	Contig	4586288
Pseudocitrobacter faecalis	ASM1465305v1	GCF_014653055.1	Scaffold	4753911
Blochmannia endosymbiont of Colobopsis nipponica	ASM1485706v1	GCF_014857065.1	Complete Genome	728116
Kluyvera ascorbata	ASM1509913v1	GCF_015099135.1	Complete Genome	5371308
Enterobacter bugandensis	ASM1513765v1	GCF_015137655.1	Complete Genome	4635750
Klebsiella michiganensis	ASM1513957v1	GCF_015139575.1	Complete Genome	6041841
Kosakonia pseudosacchari	ASM1516741v1	GCF_015167415.1	Complete Genome	5003047
Lelliottia nimipressuralis	ASM1531920v1	GCF_015319205.1	Contig	4861714
Shimwellia pseudoproteus	ASM1641562v1	GCF_016415625.1	Contig	4163361
Klebsiella quasipneumoniae	ASM1641570v1	GCF_016415705.1	Complete Genome	5391123
Citrobacter cronae	ASM1650215v1	GCF_016502155.1	Contig	4828724
Citrobacter werkmanii	ASM1650505v1	GCF_016505055.1	Contig	4965733
Lelliottia aquatilis	ASM1677184v1	GCF_016771845.1	Contig	4835026
Escherichia albertii	ASM1690475v2	GCF_016904755.1	Complete Genome	4631903
Enterobacter dykesii	ASM1859726v1	GCF_018597265.1	Contig	4652802
Enterobacter quasimori	ASM1859734v1	GCF_018597345.1	Contig	4639953
Citrobacter youngae	ASM1888352v1	GCF_018883525.1	Scaffold	4857938
Citrobacter pasteurii	ASM1904776v1	GCF_019047765.1	Complete Genome	5021319
Lelliottia amnigena	ASM1935595v1	GCF_019355955.1	Chromosome	4599109
Enterobacter cancerogenus	ASM1966574v1	GCF_019665745.1	Chromosome	4736684
Citrobacter farmeri	ASM1980304v1	GCF_019803045.1	Complete Genome	5406671
Escherichia ruysiae	ASM1984080v1	GCF_019840805.1	Scaffold	4409327
Candidatus Schneideria nysicola	ASM1992354v1	GCF_019923545.1	Complete Genome	571554
Enterobacter timonensis	Enterobacter timonensis	GCF_900021175.1	Contig	4199690
Candidatus Doolittlea endobia	DEMHIR	GCF_900039485.1	Complete Genome	846562
Candidatus Hoaglandella endobia	HETPER1	GCF_900044015.1	Complete Genome	636713
Candidatus Gullanella endobia	GEFVIR	GCF_900048035.1	Complete Genome	938041
Kosakonia oryziphila	IMG-taxon 2616644846 annotated assembly	GCF_900094795.1	Scaffold	4814900
Kosakonia oryzendophytica	IMG-taxon 2617270737 annotated assembly	GCF_900094925.1	Scaffold	4841527
Cedecea lapagei	36672_A01	GCF_900635955.1	Complete Genome	4778444
Escherichia marmotae	46514_C01	GCF_900637015.1	Complete Genome	4450344
Klebsiella quasivariicola	08A119.1	GCF_900978035.1	Contig	5879372
Klebsiella africana	200023	GCF_900978845.1	Contig	5156720
Klebsiella spallanzanii	SB3356_SG271_Ko3	GCF_901563875.1	Contig	6020119
Klebsiella pasteurii	SB6415	GCF_902158635.1	Scaffold	5972094
Klebsiella grimontii	25426_7#101	GCF_902164675.1	Chromosome	6099119
Pseudescherichia vulneris	25426_7#251	GCF_902164725.1	Chromosome	4398823
Metakosakonia massiliensis	MGYG-HGUT-01426	GCF_902374985.1	Scaffold	5003540
Kluyvera intermedia	UHGG_MGYG-HGUT-02521	GCF_902387965.1	Contig	6166452
Candidatus Profftia tarda	Pt_Alt_01	GCF_904848675.1	Complete Genome	1225795
